# Supplementary material for: A Novel LAS1L Gene Mutation Associated with Impaired Growth and Developmental Delay and a Review with Previously Reported Cases
Source: Genes (Basel). 2026 Jun 20;17(6):708. doi: 10.3390/genes17060708 (PMC13299373; doi:10.3390/genes17060708)
Supplement: Supplementary file 1 [file genes-17-00708-s001.zip]

Archive with 1 entries (1 files):
- genes-4346898-supplementary.pdf
